# Supplementary material for: Crowdsourced MRI quality metrics and expert quality annotations for training of humans and machines
Source: Sci Data. 2019 Apr 11;6:30. doi: 10.1038/s41597-019-0035-4 (PMC6472378; doi:10.1038/s41597-019-0035-4)
Supplement: Supplementary file 1 — Download metadata file [file 41597_2019_35_MOESM1_ESM.zip]

Archive with 3 entries (3 files):
- s_Esteban531b_study.txt
- a_Esteban531b_assay.txt
- i_Investigation.txt
