# Supplementary material for: Crowdsourced MRI quality metrics and expert quality annotations for training of humans and machines
Source: Sci Data. 2019 Apr 11;6:30. doi: 10.1038/s41597-019-0035-4 (PMC6472378; doi:10.1038/s41597-019-0035-4)
Supplement: Supplementary file 1 — Download metadata file [file 41597_2019_35_MOESM1_ESM.zip › s_Esteban531b_study.txt]

Source Name	Characteristics[organism]	Term Source REF	Term Accession Number	Characteristics[organism part]	Term Source REF	Term Accession Number	Protocol REF	Sample Name
MRIQC users	Homo sapiens	NCBITaxon	NCBITaxon:9607	brain	UBERON	UBERON:0000955	MRI collection	functional and anatomical MRI scans
