# Supplementary material for: Crowdsourced MRI quality metrics and expert quality annotations for training of humans and machines
Source: Sci Data. 2019 Apr 11;6:30. doi: 10.1038/s41597-019-0035-4 (PMC6472378; doi:10.1038/s41597-019-0035-4)
Supplement: Supplementary file 1 — Download metadata file [file 41597_2019_35_MOESM1_ESM.zip › a_Esteban531b_assay.txt]

Sample Name	Protocol REF	Assay Name	Raw Data File	Comment[Data Repository]	Comment[Data Record Accession]	Comment[Data Record URI]
functional and anatomical MRI scans	data processing	IQMs and metadata of BOLD images unique records	bold.csv	figshare	doi:10.6084/m9.figshare.7097879.v4	https://doi.org/10.6084/m9.figshare.7097879.v4
functional and anatomical MRI scans	data processing	IQMs and metadata of BOLD images unique records after curation and checksum matching	bold_curated.csv	figshare	doi:10.6084/m9.figshare.7097879.v4	https://doi.org/10.6084/m9.figshare.7097879.v4
functional and anatomical MRI scans	data processing	IQMs and metadata of T1w images unique records	T1w.csv	figshare	doi:10.6084/m9.figshare.7097879.v4	https://doi.org/10.6084/m9.figshare.7097879.v4
functional and anatomical MRI scans	data processing	IQMs and metadata of T1w images unique records after curation and checksum matching	T1w_curated.csv	figshare	doi:10.6084/m9.figshare.7097879.v4	https://doi.org/10.6084/m9.figshare.7097879.v4
functional and anatomical MRI scans	data processing	IQMs and metadata of T2w images unique records	T2w.csv	figshare	doi:10.6084/m9.figshare.7097879.v4	https://doi.org/10.6084/m9.figshare.7097879.v4
functional and anatomical MRI scans	data processing	IQMs and metadata of T2w images unique records after curation and checksum matching	T2w_curated.csv	figshare	doi:10.6084/m9.figshare.7097879.v4	https://doi.org/10.6084/m9.figshare.7097879.v4
functional and anatomical MRI scans	data processing	Manually assigned quality annotations	rating.csv	figshare	doi:10.6084/m9.figshare.7097879.v4	https://doi.org/10.6084/m9.figshare.7097879.v4
