# Supplementary material for: Crowdsourced MRI quality metrics and expert quality annotations for training of humans and machines
Source: Sci Data. 2019 Apr 11;6:30. doi: 10.1038/s41597-019-0035-4 (PMC6472378; doi:10.1038/s41597-019-0035-4)
Supplement: Supplementary file 1 — Download metadata file [file 41597_2019_35_MOESM1_ESM.zip › i_Investigation.txt]

# Investigation File generated for Scientific Data with Investigation File Authoring Tool version 0.1.0 on 27/03/2019 - This metadata file is CC0
ONTOLOGY SOURCE REFERENCE
Term Source Name	NCBITaxon	UBERON	ERO	NCIT	OBI
Term Source File	http://data.bioontology.org/ontologies/NCBITAXON	http://data.bioontology.org/ontologies/UBERON	http://data.bioontology.org/ontologies/ERO	http://data.bioontology.org/ontologies/NCIT	http://data.bioontology.org/ontologies/OBI
Term Source Version	2016AB	releases/2014-06-15	2013-08-02	17.06d	2014-08-18
Term Source Description	National Center for Biotechnology Information (NCBI) Organismal Classification	Uber Anatomy Ontology	Eagle-I Research Resource Ontology	National Cancer Institute Thesaurus	Ontology for Biomedical Investigations
INVESTIGATION
Investigation Identifier
Investigation Title
Investigation Description
Investigation Submission Date
Investigation Public Release Date
INVESTIGATION PUBLICATIONS
Investigation PubMed ID
Investigation Publication DOI
Investigation Publication Author List
Investigation Publication Title
Investigation Publication Status
Investigation Publication Status Term Accession Number
Investigation Publication Status Term Source REF
INVESTIGATION CONTACTS
Investigation Person Last Name
Investigation Person Mid Initials
Investigation Person First Name
Investigation Person Address
Investigation Person Phone
Investigation Person Fax
Investigation Person Email
Investigation Person Affiliation
Investigation Person Roles
Investigation Person Roles Term Accession Number
Investigation Person Roles Term Source REF
STUDY
Study Identifier	10.1038/s41597-019-0035-4
Study Title	Crowdsourced MRI quality metrics and expert quality annotations for training of humans and machines
Study Submission Date	19/09/2018
Study Public Release Date	11/04/2019
Study Description	https://www.nature.com/articles/s41597-019-0035-4
Study File Name	s_Esteban531b_study.txt
Comment[Subject Keywords]	""
Comment[Manuscript Licence]	CC BY-4.0
Comment[Experimental Metadata Licence]	CC0
Comment[Supplementary Information File Name]
Comment[Supplementary Information File Type]
Comment[Supplementary Information File URL]
Comment[Data Repository]	figshare
Comment[Data Record Accession]	doi:10.6084/m9.figshare.7097879.v4
Comment[Data Record URI]	https://doi.org/10.6084/m9.figshare.7097879.v4
STUDY DESIGN DESCRIPTORS
Study Design Type	data validation objective	source-based data transformation objective	anatomical image analysis objective
Study Design Type Term Accession Number	ERO:0100094	ERO:0100039	ERO:0100127
Study Design Type Term Source REF	ERO	ERO	ERO
STUDY PUBLICATIONS
Study PubMed ID	""
Study Publication DOI	doi:10.1371/journal.pone.0184661
Study Publication Author List	""
Study Publication Title	""
Study Publication Status	published
Study Publication Status Term Accession Number	
Study Publication Status Term Source REF	
STUDY FACTORS
Study Factor Name
Study Factor Type
Study Factor Type Term Accession Number
Study Factor Type Term Source REF
STUDY ASSAYS
Study Assay Measurement Type	Image Quality
Study Assay Measurement Type Term Accession Number	NCIT:C84421
Study Assay Measurement Type Term Source REF	NCIT
Study Assay Technology Type	digital curation
Study Assay Technology Type Term Accession Number	OBI:0302914
Study Assay Technology Type Term Source REF	OBI
Study Assay Technology Platform	""
Study Assay File Name	a_Esteban531b_assay.txt
STUDY PROTOCOLS
Study Protocol Name	MRI collection	data processing
Study Protocol Type	information acquisition	data transformation
Study Protocol Type Term Accession Number	OBI:0600013	OBI:0200000
Study Protocol Type Term Source REF	OBI	ERO
Study Protocol Description		
Study Protocol URI	""	""
Study Protocol Version		
Study Protocol Parameters Name	""	""
Study Protocol Parameters Name Term Accession Number	""	""
Study Protocol Parameters Name Term Source REF	""	""
Study Protocol Components Name	""	""
Study Protocol Components Type	""	""
Study Protocol Components Type Term Accession Number	""	""
Study Protocol Components Type Term Source REF	""	""
STUDY CONTACTS
Study Person Last Name	Esteban	Blair	Nielson	Varada	Marrett	Thomas	Poldrack	Gorgolewski
Study Person First Name	Oscar	Ross W.	Dylan M.	Jan C.	Sean	Adam G.	Russell A.	Krzysztof J.
Study Person Mid Initials
Study Person Email	phd@oscaresteban.es	""	""	""	""	""	""	""
Study Person Phone
Study Person Fax
Study Person Address
Study Person Affiliation	Deptartment of Psychology, Stanford University, Stanford, CA, USA	Deptartment of Psychology, Stanford University, Stanford, CA, USA	Data Science and Sharing Team, National Institute of Mental Health, Bethesda, MD, USA	Functional MRI Facility, National Institute of Mental Health, Bethesda, MD, USA	Functional MRI Facility, National Institute of Mental Health, Bethesda, MD, USA	Data Science and Sharing Team, National Institute of Mental Health, Bethesda, MD, USA	Deptartment of Psychology, Stanford University, Stanford, CA, USA	Deptartment of Psychology, Stanford University, Stanford, CA, USA
Study Person Roles
Study Person Roles Term Accession Number
Study Person Roles Term Source REF
Comment[Study Person ORCID]	0000-0001-8435-6191	""	""	""	""	0000-0002-2850-1419	0000-0001-6755-0259	0000-0003-3321-7583
Comment[Funder]
Comment[FundRef ID]
Comment[Funder Term Source REF]
Comment[Grant Identifier]
